# Supplementary material for: Blind cavefish evolved higher foraging responses to chemo- and mechanostimuli
Source: PLoS One. 2024 May 15;19(5):e0300793. doi: 10.1371/journal.pone.0300793 (PMC11095680; doi:10.1371/journal.pone.0300793)
Supplement: S1 Table — (XLSX) [file pone.0300793.s001.xlsx]

## Sheet: Figure 1
Figure 1. Latency in the light and dark conditions				n.s.: not significant
Linear Model (AIC = -0.3)		Statistics	P-values
Total Latency (Fig. 1A)	Population (pop: SF, CF)	0.9738	0.32611
(3 of the SF and CF in each stimulus in either the light or dark consition)	Light and Dark (LD)	0.4078	0.52453
	Stimulus (Sti: water, beads, scent, beads+scent, diet)	8.6553	4.853e-06	***
	pop × LD	4.5149	0.03607	*
	pop × Sti	1.343	0.25932
	LD × Sti	2.1453	0.08072
	pop × LD × Sti	3.3213	0.01342	*
Comparizon between two stimulus (Fig. 1A)	Water vs. Beads stimuli (SF)	Z = 3.4329	0.07737
(shortest latency between the top and bottom arenas)	Water vs. Scent stimuli (SF)	Z = 8.1313	0.00928	** Holms x3 ----0.02784*
Linear Model between Light and Dark conditions	Water vs. Beads+Scent stimuli (SF)	Z = 9.0091	0.006571	** Holms x5 ----0.032855*
	Water vs. Diet stimuli (SF)	Z = 8.6746	0.007484	** Holms x4 ----0.029936*
	Beads vs. Scent stimuli (SF)	Z = 1.6803	0.2083
	Water vs. Beads stimuli (CF)	Z = 9.3877	0.005684	** Holms x5 ----0.02842*
	Water vs. Scent stimuli (CF)	Z = 1.9201	0.1797
	Water vs. Beads+Scent stimuli (CF)	Z = 1.6574	0.2113
	Water vs. Diet stimuli (CF)	Z = 8.7047	0.007397	** Holms x4 ----0.029588*
	Beads vs. Scent stimuli (CF)	Z = 2.0806	0.1633
Shortest Latency between the top and bottom arenas	Water stimulus (SF, Light vs Dark)	Z = 0.3241	0.5817
Linear Model between Light and Dark conditions	Beads stimulus (SF, Light vs Dark)	Z = 1.2238	0.2945
	Scent stimulus (SF, Light vs Dark)	Z = 0.4997	0.4958
	Beads + Scent stimulus (SF, Light vs Dark)	Z = 4.7458	0.05438
	Diet stimulus (SF, Light vs Dark)	Z = 1.6105	0.2332
	Water stimulus (CF, Light vs Dark)	Z = 10.66	0.008502	** HOLM x10 -- 0.08 n.s.
	Beads stimulus (CF, Light vs Dark)	Z = 0.7103	0.419
	Scent stimulus (CF, Light vs Dark)	Z = 2.6218	0.1365
	Beads + Scent stimulus (CF, Light vs Dark)	Z = 1.9296	0.195
	Diet stimulus (CF, Light vs Dark)	Z = 0.0073	0.9335
Latency at the top areana	Water stimulus (SF, Light vs Dark)	Z = 5	0.04933	* HOLMs x8 -- 0.39464n.s
Linear Model between Light and Dark conditions	Beads stimulus (SF, Light vs Dark)	Z = 1.4307	0.2592	Holm's correction (x5)
	Scent stimulus (SF, Light vs Dark)	Z = 1.355	0.2714
	Beads + Scent stimulus (SF, Light vs Dark)	Z = 0.2317	0.6406
	Diet stimulus (SF, Light vs Dark)	Z = 0.2863	0.6043
	Water stimulus (CF, Light vs Dark)	Z = 21.786	0.0008841	HOLMs x9 -- 0.0079569**
	Beads stimulus (CF, Light vs Dark)	Z = 1.2039	0.2983
	Scent stimulus (CF, Light vs Dark)	Z = 23584	< 2.2e-16	*** HOLMs x10 -- 2.2e-15***
	Beads + Scent stimulus (CF, Light vs Dark)	Z = 3.5991	0.08703
	Diet stimulus (CF, Light vs Dark)	Z = 0.2702	0.6145
Latency at the bottom arena	Water stimulus (SF, Light vs Dark)	Z = 1.6985	0.2217
Linear Model between Light and Dark conditions	Beads stimulus (SF, Light vs Dark)	Z = 0.32	0.5841
	Scent stimulus (SF, Light vs Dark)	Z = 1.3186	0.2776
	Beads + Scent stimulus (SF, Light vs Dark)	Z = 0.295	0.5989
	Diet stimulus (SF, Light vs Dark)	Z = 0.2461	0.6306
	Water stimulus (CF, Light vs Dark)	Z = 0.3017	0.5949
	Beads stimulus (CF, Light vs Dark)	Z = 0.2534	0.6256
	Scent stimulus (CF, Light vs Dark)	Z = 9.9929	0.01014	* Hermet x9 -- 0.09126n.s.
	Beads + Scent stimulus (CF, Light vs Dark)	Z = 24.842	0.00055	Hermet x10 -- 0.0055**
	Diet stimulus (CF, Light vs Dark)	Z = 0.2764	0.6105
Top and Bottom arena comparizon for each stimulus (Linear Model)	Population (pop: SF, CF)	F(1,16) = 0.0095	0.922946
Water stimulus	Light and Dark (LD)	F(1,16) = 0.9998	0.323368
	Top vs Bottom arena (TopBot)	F(1,16) = 0.198	0.658745
	pop × LD	F(1,16) = 3.1141	0.0852519
	pop × TopBot	F(1,16) = 0.9401	0.33809
	LD × TopBot	F(1,16) = 0.0045	0.946918
	pop × LD × TopBot	F(1,16) = 14.8454	0.0004129	***
Beads Stimulus	Population (pop: SF, CF)	F(1,16) = 0.44	0.5109
	Light and Dark (LD)	F(1,16) = 0	0.9981
	Top vs Bottom arena (TopBot)	F(1,16) = 0.8324	0.367
	pop × LD	F(1,16) = 0.3721	0.5453
	pop × TopBot	F(1,16) = 0.2026	0.6551
	LD × TopBot	F(1,16) = 0.0011	0.9735
	pop × LD × TopBot	F(1,16) = 2.8153	0.1012
Scent Stimulus	Population (pop: SF, CF)	F(1,16) = 0.4567	0.5031
	Light and Dark (LD)	F(1,16) = 0.4937	0.4863
	Top vs Bottom arena (TopBot)	F(1,16) = 0.6023	0.4423
	pop × LD	F(1,16) = 0.5686	0.4552
	pop × TopBot	F(1,16) = 0.4633	0.5
	LD × TopBot	F(1,16) = 4.4644	0.0409	*
	pop × LD × TopBot	F(1,16) = 25.3379	1.063e-05	***
Beads + Scent stimulus	Population (pop: SF, CF)	F(1,16) = 0.5378	0.46762
	Light and Dark (LD)	F(1,16) = 0.3415	0.56226
	Top vs Bottom arena (TopBot)	F(1,16) = 0.4223	0.51949
	pop × LD	F(1,16) = 0.2541	0.617
	pop × TopBot	F(1,16) = 0.287	0.5951
	LD × TopBot	F(1,16) = 9.0442	0.00454	**
	pop × LD × TopBot	F(1,16) = 3.3265	0.07565
Diet stimulus	Population (pop: SF, CF)	F(1,16) = 0.0057	0.94
	Light and Dark (LD)	F(1,16) = 0.0008	0.9778
	Top vs Bottom arena (TopBot)	F(1,16) = 1.3454	0.253
	pop × LD	F(1,16) = 0.001	0.9755
	pop × TopBot	F(1,16) = 0.0049	0.9444
	LD × TopBot	F(1,16) = 1.0781	0.3054
	pop × LD × TopBot	F(1,16) = 0	0.9978

## Sheet: Figure 2
Figure 2. Number of Attempt in the light and dark conditions				n.s.: not significant
Linear Model (AIC = -26.6)		Statistics	P-values
Total Number of Attempt (Fig. 2A)	Population (pop: SF, CF)	1.2536	0.26555
(3 of the SF and CF in each stimulus in either the light or dark consition)	Light and Dark (LD)	0.3145	0.576216
	Stimulus (Sti: water, beads, scent, beads+scent, diet)	21.2416	1.059e-12	***
	pop × LD	0.5489	0.460519
	pop × Sti	3.5442	0.009527	**
	LD × Sti	2.6347	0.038481	*
	pop × LD × Sti	1.2398	0.298978
Comparizon between two stimulus (Fig. 2A)	Water vs. Beads stimuli (SF)	Z = -3.4419	0.0005776	HOLMS x3 - 0.0017328**
(shortest latency between the top and bottom arenas)	Water vs. Scent stimuli (SF)	Z = -3.4448	0.0005715	HOLMS x4 - 0.002286**
Linear Model between Light and Dark conditions	Water vs. Beads+Scent stimuli (SF)	Z = -3.1259	0.001773	HOLM x2 - 0.003546**
	Water vs. Diet stimuli (SF)	Z = -3.7644	0.0001669	hermet x5 - 0.0008345***
	Beads vs. Scent stimuli (SF)	Z = 1.3878	0.1652	HOLM x1 - 0.172
	Water vs. Beads stimuli (CF)	Z = -40.5	0.0631
	Water vs. Scent stimuli (CF)	Z = -3.5371	0.0004046	HOLM x4 - 0.0016184**
	Water vs. Beads+Scent stimuli (CF)	Z = -3.0292	0.002452	HOLM x3 - 0.007356**
	Water vs. Diet stimuli (CF)	Z = -3.9747	7.048e-05	HOLM x5 - 0.0003524***
	Beads vs. Scent stimuli (CF)	Z = -2.1381	0.03251	HOLMS x2 - 0.06502 N.S.
Shortest Latency between the top and bottom arenas	Water stimulus (SF, Light vs Dark)	Z = 0	1
Linear Model between Light and Dark conditions	Beads stimulus (SF, Light vs Dark)	Z = 1.8447	0.06508
	Scent stimulus (SF, Light vs Dark)	Z = -0.64504	0.5189
	Beads + Scent stimulus (SF, Light vs Dark)	Z = 0	1
	Diet stimulus (SF, Light vs Dark)	Z = -0.48038	0.631
	Water stimulus (CF, Light vs Dark)	Z = 0	1
	Beads stimulus (CF, Light vs Dark)	Z = -1.1288	0.259
	Scent stimulus (CF, Light vs Dark)	Z = -1.281	0.2002
	Beads + Scent stimulus (CF, Light vs Dark)	Z = 2.2418	0.02497	*
	Diet stimulus (CF, Light vs Dark)	Z = 1.1209	0.2623
Latency at the top areana	Water stimulus (SF, Light vs Dark)	Z = 1	0.3173
Linear Model between Light and Dark conditions	Beads stimulus (SF, Light vs Dark)	Z = 1.8916	0.05854	New data 10/11/2023 no "*"
	Scent stimulus (SF, Light vs Dark)	Z = -0.42164	0.6733
	Beads + Scent stimulus (SF, Light vs Dark)	Z = -0.25143	0.8015
	Diet stimulus (SF, Light vs Dark)	Z = 2.045	0.04086	*
	Water stimulus (CF, Light vs Dark)	Z = -0.42164	0.6733
	Beads stimulus (CF, Light vs Dark)	Z = -2.2864	0.02223	* New data 10/11/2023
	Scent stimulus (CF, Light vs Dark)	Z = -1	0.3173
	Beads + Scent stimulus (CF, Light vs Dark)	Z = 0.52705	0.5982
	Diet stimulus (CF, Light vs Dark)	Z = 1.63	0.1031
Latency at the bottom arena	Water stimulus (SF, Light vs Dark)	Z = -0.095504	0.9239
Linear Model between Light and Dark conditions	Beads stimulus (SF, Light vs Dark)	Z = 1.7739	0.07609	*
	Scent stimulus (SF, Light vs Dark)	Z = -0.64504	0.5189
	Beads + Scent stimulus (SF, Light vs Dark)	Z = 0	1
	Diet stimulus (SF, Light vs Dark)	Z = -0.32026	0.7488
	Water stimulus (CF, Light vs Dark)	Z = 0	1
	Beads stimulus (CF, Light vs Dark)	Z = -0.80773	0.4192
	Scent stimulus (CF, Light vs Dark)	Z = -1.281	0.2002
	Beads + Scent stimulus (CF, Light vs Dark)	Z = 2.2418	0.02497	*
	Diet stimulus (CF, Light vs Dark)	Z = 0.88225	0.3776
Top and Bottom arena comparizon for each stimulus (Linear Model)	Population (pop: SF, CF)	F(1,16) = 3.2287	0.079912
Water stimulus	Light and Dark (LD)	F(1,16) = 4.2635	0.045464	*
	Top vs Bottom arena (TopBot)	F(1,16) = 10.6628	0.002245	**
	pop × LD	F(1,16) = 1.7900	0.188483
	pop × TopBot	F(1,16) = 0.0743	0.786629
	LD × TopBot	F(1,16) = 0.2140	0.646138
	pop × LD × TopBot	F(1,16) = 0.5589	0.45906
Beads Stimulus	Population (pop: SF, CF)	F(1,16) = 1.4056	0.24279	*
	Light and Dark (LD)	F(1,16) = 2.2845	0.13853	*
	Top vs Bottom arena (TopBot)	F(1,16) = 33.4021	9.651e-07	***
	pop × LD	F(1,16) = 4.6894	0.03637	*
	pop × TopBot	F(1,16) = 0.1876	0.66722
	LD × TopBot	F(1,16) = 0.0829	0.77484
	pop × LD × TopBot	F(1,16) = 3.1282	0.08457
Scent Stimulus	Population (pop: SF, CF)	F(1,16) = 27.9988	4.659e-06	***
	Light and Dark (LD)	F(1,16) = 3.5142	0.06816
	Top vs Bottom arena (TopBot)	F(1,16) = 122.1144	1.003e-13	***
	pop × LD	F(1,16) = 0.0553	0.8153
	pop × TopBot	F(1,16) = 0.8808	0.35361
	LD × TopBot	F(1,16) = 0.1266	0.72386
	pop × LD × TopBot	F(1,16) = 0.6618	0.42075
Beads + Scent stimulus	Population (pop: SF, CF)	F(1,16) = 11.5021	0.001577	**
	Light and Dark (LD)	F(1,16) = 6.4112	0.01537	*
	Top vs Bottom arena (TopBot)	F(1,16) = 56.2695	3.795e-09	***
	pop × LD	F(1,16) = 2.6193	0.113433
	pop × TopBot	F(1,16) = 5.3850	0.025494	*
	LD × TopBot	F(1,16) = 0.0058	0.939479
	pop × LD × TopBot	F(1,16) = 0.1040	0.74873
Diet stimulus	Population (pop: SF, CF)	F(1,16) = 0.1996	0.6574
	Light and Dark (LD)	F(1,16) = 0.0582	0.8106
	Top vs Bottom arena (TopBot)	F(1,16) = 33.3710	9.735e-07	***
	pop × LD	F(1,16) = 1.2736	0.2658
	pop × TopBot	F(1,16) = 2.6862	0.1091
	LD × TopBot	F(1,16) = 1.3379	0.2543
	pop × LD × TopBot	F(1,16) = 0.0125	0.9114

## Sheet: Figure 3
Figure 3				n.s.: not significant
Linear Model (AIC = -0.3)		Statistics	P-values
Total Number of Attempt (Fig. 3A)	Population (pop: SF, CF)	F(1,40) = 14.5613	0.0002352	***
(3 of the SF and CF in each stimulus in either the light or dark consition)	Light and Dark (LD)	F(1,40) = 0.7916	0.375738
	Stimulus (Sti: water, beads, scent, beads+scent, diet)	F(4,40) = 12.9983	1.468e-08	***
	pop × LD	F(1,40) = 1.6868	0.197008
	pop × Sti	F(4,40) = 3.2881	0.0141287	*
	LD × Sti	F(4,40) = 2.2758	0.0663423
	pop × LD × Sti	F(4,40) = 1.1301	0.346721
Comparizon between two stimulus (Fig. 3A)	Water vs. Beads stimuli (SF)	Z = -1.3162	0.1881
(shortest latency between the top and bottom arenas)	Water vs. Scent stimuli (SF)	Z = -1.9086	0.05631
Linear Model between Light and Dark conditions	Water vs. Beads+Scent stimuli (SF)	Z = -1.8042	0.0712
	Water vs. Diet stimuli (SF)	Z = -3.6427	0.0002698	*** Hermet x5 -- 0.001349**
	Beads vs. Scent stimuli (SF)	Z = -0.4376	0.6617
	Water vs. Beads stimuli (CF)	Z = 0.41099	0.6811
	Water vs. Scent stimuli (CF)	Z = -3.4131	0.0006424	*** HOLM x4 -- 0.0025696**
	Water vs. Beads+Scent stimuli (CF)	Z = -2.1133	0.03457	* HOLMs x2 -- 0.06914n.s.
	Water vs. Diet stimuli (CF)	Z = -3.7874	0.0001522	*** Hermet x5 -- 0.000761***
	Beads vs. Scent stimuli (CF)	Z = -3.219	0.001286	** Hermet x3 -- 0.003858**
Shortest Latency between the top and bottom arenas	Water stimulus (SF, Light vs Dark)	Z = 0	1
Linear Model between Light and Dark conditions	Beads stimulus (SF, Light vs Dark)	Z = 1.645	0.09997
	Scent stimulus (SF, Light vs Dark)	Z = -2.2536	0.02422	*
	Beads + Scent stimulus (SF, Light vs Dark)	Z = 0.24275	0.8082
	Diet stimulus (SF, Light vs Dark)	Z = 0.080487	0.9358
	Water stimulus (CF, Light vs Dark)	Z = 0	1
	Beads stimulus (CF, Light vs Dark)	Z = 0.082099	0.9346
	Scent stimulus (CF, Light vs Dark)	Z = -1.1229	0.2615
	Beads + Scent stimulus (CF, Light vs Dark)	Z = 2.0817	0.03737	*
	Diet stimulus (CF, Light vs Dark)	Z = 1.7645	0.07765
Latency at the top areana	Water stimulus (SF, Light vs Dark)	Z = -1	0.3173
Linear Model between Light and Dark conditions	Beads stimulus (SF, Light vs Dark)	Z = 1	0.3173
	Scent stimulus (SF, Light vs Dark)	Z = 0.90067	0.3678
	Beads + Scent stimulus (SF, Light vs Dark)	Z = -2.6784	0.007397	** ----HOLM x10 0.07393 n.s.
	Diet stimulus (SF, Light vs Dark)			# The conditional covariance matrix has zero diagonal elements
	Water stimulus (CF, Light vs Dark)	Z = -0.83176	0.4055
	Beads stimulus (CF, Light vs Dark)			# The conditional covariance matrix has zero diagonal elements
	Scent stimulus (CF, Light vs Dark)	Z = -2.4026	0.01628	*
	Beads + Scent stimulus (CF, Light vs Dark)	Z = -1.5057	0.1321
	Diet stimulus (CF, Light vs Dark)	Z = -1.7	0.08913
Latency at the bottom arena	Water stimulus (SF, Light vs Dark)	Z = 0.50578	0.613
Linear Model between Light and Dark conditions	Beads stimulus (SF, Light vs Dark)	Z = 1.645	0.09997
	Scent stimulus (SF, Light vs Dark)	Z = -1.4591	0.1445
	Beads + Scent stimulus (SF, Light vs Dark)	Z = 1.5414	0.1232
	Diet stimulus (SF, Light vs Dark)	Z = 0.080487	0.9358
	Water stimulus (CF, Light vs Dark)	Z = 0	1
	Beads stimulus (CF, Light vs Dark)	Z = -0.084625	0.9326
	Scent stimulus (CF, Light vs Dark)	Z = 0.24061	0.8099
	Beads + Scent stimulus (CF, Light vs Dark)	Z = 2.3341	0.01959	*
	Diet stimulus (CF, Light vs Dark)	Z = 1.7645	0.07765
Top and Bottom arena comparizon for each stimulus (Linear Model)	Population (pop: SF, CF)	F(1,16) = 8.4209	0.0060053	**
Water stimulus	Light and Dark (LD)	F(1,16) = 0.4477	0.507271
	Top vs Bottom arena (TopBot)	F(1,16) = 0.1731	0.679563
	pop × LD	F(1,16) = 0.7806	0.382225
	pop × TopBot	F(1,16) = 5.6741	0.0220615	*
	LD × TopBot	F(1,16) = 1.7345	0.195333
	pop × LD × TopBot	F(1,16) = 14.3234	0.0005056	***
Beads Stimulus	Population (pop: SF, CF)	F(1,16) = 0.4180	0.521618
	Light and Dark (LD)	F(1,16) = 3.7665	0.0593595
	Top vs Bottom arena (TopBot)	F(1,16) = 5.2550	0.0272228	*
	pop × LD	F(1,16) = 0.4652	0.49915
	pop × TopBot	F(1,16) = 13.0547	0.0008355	***
	LD × TopBot	F(1,16) = 4.8477	0.0335117	*
	pop × LD × TopBot	F(1,16) = 7.1419	0.0108433	*
Scent Stimulus	Population (pop: SF, CF)	F(1,16) = 13.0038	0.0008527	***
	Light and Dark (LD)	F(1,16) = 0.9700	0.330612
	Top vs Bottom arena (TopBot)	F(1,16) = 9.4435	0.003805	**
	pop × LD	F(1,16) = 2.5926	0.115232
	pop × TopBot	F(1,16) = 0.3505	0.557176
	LD × TopBot	F(1,16) = 31.2538	1.777e-06	***
	pop × LD × TopBot	F(1,16) = 20.7098	4.893e-05	***
Beads + Scent stimulus	Population (pop: SF, CF)	F(1,16) = 6.6854	0.01347	*
	Light and Dark (LD)	F(1,16) = 2.6126	0.113876
	Top vs Bottom arena (TopBot)	F(1,16) = 9.7421	0.003339	**
	pop × LD	F(1,16) = 0.0045	0.946686
	pop × TopBot	F(1,16) = 0.9441	0.337068
	LD × TopBot	F(1,16) = 22.0674	3.087e-05	***
	pop × LD × TopBot	F(1,16) = 1.9582	0.169418
Diet stimulus	Population (pop: SF, CF)	F(1,16) = 1.9537	0.16989
	Light and Dark (LD)	F(1,16) = 0.3638	0.5498
	Top vs Bottom arena (TopBot)	F(1,16) = 95.3544	3.817e-12	***
	pop × LD	F(1,16) = 0.6313	0.43156
	pop × TopBot	F(1,16) = 67.8780	3.762e-10	***
	LD × TopBot	F(1,16) = 7.3990	0.00961	**
	pop × LD × TopBot	F(1,16) = 0.0017	0.96775

## Sheet: Figure 4
Figure 4				n.s.: not significant
Linear Model (AIC = -0.3)		Statistics	P-values
Total Number of Attempt (Fig. 3A)	Population (pop: SF, CF)	F(1,40) = 39.8733	7.526e-09	***
(3 of the SF and CF in each stimulus in either the light or dark consition)	Light and Dark (LD)	F(1,40) = 0.0020	0.964708
	Stimulus (Sti: water, beads, scent, beads+scent, diet)	F(4,40) = 16.9788	1.181e-10	***
	pop × LD	F(1,40) = 5.2693	0.023793	*
	pop × Sti	F(4,40) = 3.8745	0.005732	**
	LD × Sti	F(4,40) = 2.0902	0.087662
	pop × LD × Sti	F(4,40) = 1.5069	0.205893
Comparizon between two stimulus (Fig. 3A)	Water vs. Beads stimuli (SF)	Z = -1.4233	0.1547
(shortest latency between the top and bottom arenas)	Water vs. Scent stimuli (SF)	Z = -2.2211	0.02634	* -- HOLM x4 0.10536n.s.
Linear Model between Light and Dark conditions	Water vs. Beads+Scent stimuli (SF)	Z = -1.9704	0.04879	* -- HOLM x3 0.14637n.s.
	Water vs. Diet stimuli (SF)	Z = -3.3453	0.0008219	** Holm's x5 -- 0.0041095**
	Beads vs. Scent stimuli (SF)	Z = -0.93087	0.3519
	Water vs. Beads stimuli (CF)	Z = 0.52606	0.5988
	Water vs. Scent stimuli (CF)	Z = -3.3515	0.0008036	*** Holm's x3 -- 0.0024108**
	Water vs. Beads+Scent stimuli (CF)	Z = -2.9471	0.003208	** Holm's x2 -- 0.006416**
	Water vs. Diet stimuli (CF)	Z = -4.1028	4.083e-05	*** Holm's x5 -- 0.00020415***
	Beads vs. Scent stimuli (CF)	Z = -3.4138	0.0006406	*** Holm's x4 -- 0.0025624**
Shortest Latency between the top and bottom arenas	Water stimulus (SF, Light vs Dark)	Z = 0.66416	0.5066
Linear Model between Light and Dark conditions	Beads stimulus (SF, Light vs Dark)	Z = 1.1593	0.2463
	Scent stimulus (SF, Light vs Dark)	Z = -1.604	0.1087
	Beads + Scent stimulus (SF, Light vs Dark)	Z = 0.16126	0.8719
	Diet stimulus (SF, Light vs Dark)	Z = -0.96077	0.3367
	Water stimulus (CF, Light vs Dark)	Z = -0.32252	0.7471
	Beads stimulus (CF, Light vs Dark)	Z = -1.5492	0.1213
	Scent stimulus (CF, Light vs Dark)	Z = -2.0817	0.03737	*
	Beads + Scent stimulus (CF, Light vs Dark)	Z = 0.96077	0.3367
	Diet stimulus (CF, Light vs Dark)	Z = 1.281	0.2002
Latency at the top areana	Water stimulus (SF, Light vs Dark)	Z = -1	0.3173
Linear Model between Light and Dark conditions	Beads stimulus (SF, Light vs Dark)	Z = 1	0.3173
	Scent stimulus (SF, Light vs Dark)	Z = -2.6784	0.007397	** HOLM x10 - 0.07397n.s.
	Beads + Scent stimulus (SF, Light vs Dark)	Z = -2.6784	0.007397	** HOLM x9 - 0.066573n.s.
	Diet stimulus (SF, Light vs Dark)	Z = NaN	NA
	Water stimulus (CF, Light vs Dark)	Z = -0.99623	0.3191
	Beads stimulus (CF, Light vs Dark)	Z = 1.0714	0.284
	Scent stimulus (CF, Light vs Dark)	Z = -2.3075	0.02103	*
	Beads + Scent stimulus (CF, Light vs Dark)	Z = -2.1585	0.03089	*
	Diet stimulus (CF, Light vs Dark)	Z = -1.9642	0.04951	*
Latency at the bottom arena	Water stimulus (SF, Light vs Dark)	Z = 1.1623	0.2451
Linear Model between Light and Dark conditions	Beads stimulus (SF, Light vs Dark)	Z = 1.8745	0.06086
	Scent stimulus (SF, Light vs Dark)	Z = -0.96245	0.3358
	Beads + Scent stimulus (SF, Light vs Dark)	Z = 1.5384	0.124
	Diet stimulus (SF, Light vs Dark)	Z = -0.96077	0.3367
	Water stimulus (CF, Light vs Dark)	Z = 0	1
	Beads stimulus (CF, Light vs Dark)	Z = -0.16604	0.8681
	Scent stimulus (CF, Light vs Dark)	Z = -0.64051	0.5218
	Beads + Scent stimulus (CF, Light vs Dark)	Z = 2.2457	0.02472	*
	Diet stimulus (CF, Light vs Dark)	Z = 1.4412	0.1495
Top and Bottom arena comparizon for each stimulus (Linear Model)	Population (pop: SF, CF)	F(1,16) = 2.9549	0.09335
Water stimulus	Light and Dark (LD)	F(1,16) = 0.8957	0.34962
	Top vs Bottom arena (TopBot)	F(1,16) = 0.6271	0.43309
	pop × LD	F(1,16) = 0.4570	0.50293
	pop × TopBot	F(1,16) = 0.1347	0.71557
	LD × TopBot	F(1,16) = 1.6746	0.20306
	pop × LD × TopBot	F(1,16) = 0.5107	0.47898
Beads Stimulus	Population (pop: SF, CF)	F(1,16) = 2.7836	0.103045
	Light and Dark (LD)	F(1,16) = 1.9579	0.169444
	Top vs Bottom arena (TopBot)	F(1,16) = 10.1792	0.002762	**
	pop × LD	F(1,16) = 1.2268	0.274646
	pop × TopBot	F(1,16) = 21.3801	3.892e-05	***
	LD × TopBot	F(1,16) = 7.4241	0.009498	**
	pop × LD × TopBot	F(1,16) = 3.0870	0.086575
Scent Stimulus	Population (pop: SF, CF)	F(1,16) = 24.1882	1.536e-05	***
	Light and Dark (LD)	F(1,16) = 3.3739	0.0736737
	Top vs Bottom arena (TopBot)	F(1,16) = 3.8489	0.0567621
	pop × LD	F(1,16) = 0.6917	0.41053
	pop × TopBot	F(1,16) = 0.5025	0.4825
	LD × TopBot	F(1,16) = 33.5907	9.155e-07	***
	pop × LD × TopBot	F(1,16) = 17.9297	0.0001304	***
Beads + Scent stimulus	Population (pop: SF, CF)	F(1,16) = 13.2678	0.0007671	***
	Light and Dark (LD)	F(1,16) = 0.7278	0.398692
	Top vs Bottom arena (TopBot)	F(1,16) = 3.4480	0.0707033
	pop × LD	F(1,16) = 0.3330	0.567112
	pop × TopBot	F(1,16) = 2.1664	0.148881
	LD × TopBot	F(1,16) = 14.7682	0.0004254	***
	pop × LD × TopBot	F(1,16) = 6.2441	0.0166681	*
Diet stimulus	Population (pop: SF, CF)	F(1,16) = 12.3754	0.0011	**
	Light and Dark (LD)	F(1,16) = 0.1454	0.705
	Top vs Bottom arena (TopBot)	F(1,16) = 103.0722	1.246e-12	***
	pop × LD	F(1,16) = 7.6235	0.008656	**
	pop × TopBot	F(1,16) = 74.1732	1.192e-10	***
	LD × TopBot	F(1,16) = 25.1681	1.122e-05	***
	pop × LD × TopBot	F(1,16) = 0.0096	0.922384

## Sheet: Figure 5
Figure 5				n.s.: not significant
Linear Model (AIC = -0.3)		Statistics	P-values
Total Number of Attempt (Fig. 3A)	Population (pop: SF, CF)	F(1,40) = 87.2419	2.766e-15	***
(3 of the SF and CF in each stimulus in either the light or dark consition)	Light and Dark (LD)	F(1,40) = 0.6660	0.41638
	Stimulus (Sti: water, beads, scent, beads+scent, diet)	F(4,40) = 8.8647	3.618e-06	***
	pop × LD	F(1,40) = 8.1381	0.005268	***
	pop × Sti	F(4,40) = 24.4313	4.046e-14	***
	LD × Sti	F(4,40) = 2.4231	0.053094
	pop × LD × Sti	F(4,40) = 0.0052	0.999945
Comparizon between two stimulus (Fig. 3A)	Water vs. Beads stimuli (SF)	Z = NaN	NA
(shortest latency between the top and bottom arenas)	Water vs. Scent stimuli (SF)	Z = -1.8127	0.06989
Linear Model between Light and Dark conditions	Water vs. Beads+Scent stimuli (SF)	Z =NaN	NA
	Water vs. Diet stimuli (SF)	Z = -2.7363	0.006213	** Holm x5 -- 0.031065*
	Beads vs. Scent stimuli (SF)	Z = -1.8127	0.06989
	Water vs. Beads stimuli (CF)	Z = -2.5572	0.01055	* Holm x2 -- 0.0211*
	Water vs. Scent stimuli (CF)	Z = -2.9968	0.002728	** Holm x3 -- 0.008184**
	Water vs. Beads+Scent stimuli (CF)	Z = -3.344	0.0008259	*** Holm x4 -- 0.0033036**
	Water vs. Diet stimuli (CF)	Z = -3.8388	0.0001237	*** Holm x5 -- 0.0006185***
	Beads vs. Scent stimuli (CF)	Z = -1.2589	0.2081
Shortest Latency between the top and bottom arenas	Water stimulus (SF, Light vs Dark)	Z = NaN	NA
Linear Model between Light and Dark conditions	Beads stimulus (SF, Light vs Dark)	Z = NaN	NA
	Scent stimulus (SF, Light vs Dark)	Z = -0.63828	0.5233
	Beads + Scent stimulus (SF, Light vs Dark)	Z = -NaN	NA
	Diet stimulus (SF, Light vs Dark)	Z = -1.5508	0.121
	Water stimulus (CF, Light vs Dark)	Z = 0.12309	0.902
	Beads stimulus (CF, Light vs Dark)	Z = 0.9798	0.3272
	Scent stimulus (CF, Light vs Dark)	Z = 0.32367	0.7462
	Beads + Scent stimulus (CF, Light vs Dark)	Z = 1.7739	0.07609
	Diet stimulus (CF, Light vs Dark)	Z = 0.16069	0.8723
Latency at the top areana	Water stimulus (SF, Light vs Dark)	Z = NaN	NA
Linear Model between Light and Dark conditions	Beads stimulus (SF, Light vs Dark)	Z = NaN	NA
	Scent stimulus (SF, Light vs Dark)	Z =NaN	NA
	Beads + Scent stimulus (SF, Light vs Dark)	Z =NaN	NA
	Diet stimulus (SF, Light vs Dark)	Z = NaN	NA
	Water stimulus (CF, Light vs Dark)	Z = -1	0.3173
	Beads stimulus (CF, Light vs Dark)	Z = NaN	NA
	Scent stimulus (CF, Light vs Dark)	Z = -1.4832	0.138
	Beads + Scent stimulus (CF, Light vs Dark)	Z = -2.3094	0.02092	*
	Diet stimulus (CF, Light vs Dark)	Z = 0.63828	0.5233
Latency at the bottom arena	Water stimulus (SF, Light vs Dark)	Z = NaN	NA
Linear Model between Light and Dark conditions	Beads stimulus (SF, Light vs Dark)	Z = NaN	NA
	Scent stimulus (SF, Light vs Dark)	Z = -0.63828	0.5233
	Beads + Scent stimulus (SF, Light vs Dark)	Z = NaN	NA
	Diet stimulus (SF, Light vs Dark)	Z = -1.5508	0.121
	Water stimulus (CF, Light vs Dark)	Z = 1	0.3173
	Beads stimulus (CF, Light vs Dark)	Z = -0.9798	0.3272
	Scent stimulus (CF, Light vs Dark)	Z = 0.48813	0.6255
	Beads + Scent stimulus (CF, Light vs Dark)	Z = 2.0229	0.04308	*
	Diet stimulus (CF, Light vs Dark)	Z = 0.16069	0.8723
Top and Bottom arena comparizon for each stimulus (Linear Model)	Population (pop: SF, CF)	F(1,16) = 40.9377	1.303e-07	***
Water stimulus	Light and Dark (LD)	F(1,16) = 10.3965	0.002516	**
	Top vs Bottom arena (TopBot)	F(1,16) = 10.3965	0.002516	**
	pop × LD	F(1,16) = 0.0017	0.967789
	pop × TopBot	F(1,16) = 0.0017	0.967789
	LD × TopBot	F(1,16) = 30.5274	2.195e-06	***
	pop × LD × TopBot	F(1,16) = 2.7183	0.107038
Beads Stimulus	Population (pop: SF, CF)	F(1,16) = 436.0793	< 2.2e-16	***
	Light and Dark (LD)	F(1,16) = 3.5142	0.06816
	Top vs Bottom arena (TopBot)	F(1,16) = 436.0793	< 2.2e-16	***
	pop × LD	F(1,16) = 0.0001	0.99277
	pop × TopBot	F(1,16) = 20.3643	5.512e-05	***
	LD × TopBot	F(1,16) = 0.0001	0.99277
	pop × LD × TopBot	F(1,16) = 0.0000	0.99489
Scent Stimulus	Population (pop: SF, CF)	F(1,16) = 25.7812	9.245e-06
	Light and Dark (LD)	F(1,16) = 0.1984	0.658442
	Top vs Bottom arena (TopBot)	F(1,16) =37.4888	3.176e-07	***
	pop × LD	F(1,16) = 0.9156	0.344371
	pop × TopBot	F(1,16) = 13.0315	0.0008433	***
	LD × TopBot	F(1,16) = 16.9405	0.0001873
	pop × LD × TopBot	F(1,16) = 1.4008	0.243573
Beads + Scent stimulus	Population (pop: SF, CF)	F(1,16) = 517.3593	< 2.2e-16	***
	Light and Dark (LD)	F(1,16) = 12.1670	0.001198	**
	Top vs Bottom arena (TopBot)	F(1,16) = 78.6333	5.488e-11	***
	pop × LD	F(1,16) = 3.0409	0.088872
	pop × TopBot	F(1,16) = 3.1946	0.08146
	LD × TopBot	F(1,16) = 144.5702	7.352e-15	***
	pop × LD × TopBot	F(1,16) = 4.5451	0.039205	*
Diet stimulus	Population (pop: SF, CF)	F(1,16) = 13.1173	0.0008147	***
	Light and Dark (LD)	F(1,16) = 0.0082	0.928454
	Top vs Bottom arena (TopBot)	F(1,16) = 54.8977	5.08e-09	***
	pop × LD	F(1,16) = 6.2250	0.0168237	*
	pop × TopBot	F(1,16) = 26.2237	8.048e-06
	LD × TopBot	F(1,16) = 0.8430	0.36405	***
	pop × LD × TopBot	F(1,16) = 0.0000	0.997133

## Sheet: Figure 6
Figure 6				n.s.: not significant
Linear Model (AIC = -0.3)		Statistics	P-values
Total Number of Attempt (Fig. 3A)	Population (pop: SF, CF)	F(1,40) = 232.1801	< 2.2e-16	***
(3 of the SF and CF in each stimulus in either the light or dark consition)	Light and Dark (LD)	F(1,40) = 52.8993	8.005e-11	***
	Stimulus (Sti: water, beads, scent, beads+scent, diet)	F(4,40) = 21.7872	5.97e-13	***
	pop × LD	F(1,40) = 3.9105	0.05074
	pop × Sti	F(4,40) = 1.3914	0.2424
	LD × Sti	F(4,40) = 26.9576	3.507e-15	***
	pop × LD × Sti	F(4,40) = 0.7035	0.59136
Comparizon between two stimulus (Fig. 3A)	Water vs. Beads stimuli (SF)	Z = NaN	NA
(shortest latency between the top and bottom arenas)	Water vs. Scent stimuli (SF)	Z = -1.8079	0.07063
Linear Model between Light and Dark conditions	Water vs. Beads+Scent stimuli (SF)	Z = NaN	NA
	Water vs. Diet stimuli (SF)	Z = -2.7322	0.006291	** holm x5 -- 0.031455*
	Beads vs. Scent stimuli (SF)	Z = -1.8079	0.07063
	Water vs. Beads stimuli (CF)	Z = -2.4542	0.01412	* holm x2 -- 0.02824*
	Water vs. Scent stimuli (CF)	Z = -3.0232	0.002501	** holm x3 -- 0.007503**
	Water vs. Beads+Scent stimuli (CF)	Z = -3.2177	0.001292	** holm x4 -- 0.005168**
	Water vs. Diet stimuli (CF)	Z = -3.7752	0.0001599	*** holm x5 -- 0.0007995**
	Beads vs. Scent stimuli (CF)	Z = -1.0438	0.2966
Shortest Latency between the top and bottom arenas	Water stimulus (SF, Light vs Dark)	Z = NaN	NA
Linear Model between Light and Dark conditions	Beads stimulus (SF, Light vs Dark)	Z = NaN	NA
	Scent stimulus (SF, Light vs Dark)	Z = -0.84073	0.4005
	Beads + Scent stimulus (SF, Light vs Dark)	Z = NaN	NA
	Diet stimulus (SF, Light vs Dark)	Z = -1.3674	0.1715
	Water stimulus (CF, Light vs Dark)	Z = 0.12309	0.902
	Beads stimulus (CF, Light vs Dark)	Z = -1.1288	0.259
	Scent stimulus (CF, Light vs Dark)	Z = 0.16041	0.8726
	Beads + Scent stimulus (CF, Light vs Dark)	Z = 1.1209	0.2623
	Diet stimulus (CF, Light vs Dark)	Z = -0.32026	0.7488
Latency at the top areana	Water stimulus (SF, Light vs Dark)	Z = NaN	NA
Linear Model between Light and Dark conditions	Beads stimulus (SF, Light vs Dark)	Z = NaN	NA
	Scent stimulus (SF, Light vs Dark)	Z = NaN	NA
	Beads + Scent stimulus (SF, Light vs Dark)	Z = NaN	NA
	Diet stimulus (SF, Light vs Dark)	Z = NaN	NA
	Water stimulus (CF, Light vs Dark)	Z = -1	0.3173
	Beads stimulus (CF, Light vs Dark)	Z = NaN	NA
	Scent stimulus (CF, Light vs Dark)	Z = -1.4771	0.1396
	Beads + Scent stimulus (CF, Light vs Dark)	Z = -2.2864	0.02223	*
	Diet stimulus (CF, Light vs Dark)	Z = 0.42037	0.6742
Latency at the bottom arena	Water stimulus (SF, Light vs Dark)	Z = NaN	NA
Linear Model between Light and Dark conditions	Beads stimulus (SF, Light vs Dark)	Z = NaN	NA
	Scent stimulus (SF, Light vs Dark)	Z = -0.84073	0.4005
	Beads + Scent stimulus (SF, Light vs Dark)	Z = NaN	NA
	Diet stimulus (SF, Light vs Dark)	Z = -1.3674	0.1715
	Water stimulus (CF, Light vs Dark)	Z = 1	0.3173
	Beads stimulus (CF, Light vs Dark)	Z = -1.1288	0.259
	Scent stimulus (CF, Light vs Dark)	Z = 0.32252	0.7471
	Beads + Scent stimulus (CF, Light vs Dark)	Z = 1.6126	0.1068
	Diet stimulus (CF, Light vs Dark)	Z = -0.32026	0.7488
Top and Bottom arena comparizon for each stimulus (Linear Model)	Population (pop: SF, CF)	F(1,16) = 62.6944	1.022e-09	***
Water stimulus	Light and Dark (LD)	F(1,16) = 5.4815	0.02429	*
	Top vs Bottom arena (TopBot)	F(1,16) = 5.4815	0.02429	*
	pop × LD	F(1,16) = 0.0000	0.99598
	pop × TopBot	F(1,16) = 0.0000	0.99598
	LD × TopBot	F(1,16) = 57.2125	3.112e-09	***
	pop × LD × TopBot	F(1,16) = 2.7189	0.107
Beads Stimulus	Population (pop: SF, CF)	F(1,16) = 413.2235	< 2.2e-16	***
	Light and Dark (LD)	F(1,16) = 2.5021	0.121568
	Top vs Bottom arena (TopBot)	F(1,16) = 413.2235	< 2.2e-16	***
	pop × LD	F(1,16) = 0.0000	0.998579
	pop × TopBot	F(1,16) = 13.8831	0.0006009	***
	LD × TopBot	F(1,16) = 0.0000	0.998579
	pop × LD × TopBot	F(1,16) = 0.0000	0.998996
Scent Stimulus	Population (pop: SF, CF)	F(1,16) = 48.2555	2.226e-08	***
	Light and Dark (LD)	F(1,16) = 3.4455	0.070803
	Top vs Bottom arena (TopBot)	F(1,16) =25.7449	9.352e-06	***
	pop × LD	F(1,16) = 7.4703	0.009296	**
	pop × TopBot	F(1,16) = 22.7873	2.429e-05	***
	LD × TopBot	F(1,16) = 33.0677	1.06e-06	***
	pop × LD × TopBot	F(1,16) = 1.5346	0.22264
Beads + Scent stimulus	Population (pop: SF, CF)	F(1,16) = 504.3296	< 2.2e-16	***
	Light and Dark (LD)	F(1,16) = 4.7803	0.0347	*
	Top vs Bottom arena (TopBot)	F(1,16) = 37.5274	3.144e-07	***
	pop × LD	F(1,16) = 2.2721	0.1396
	pop × TopBot	F(1,16) = 2.2919	0.1379
	LD × TopBot	F(1,16) = 159.0809	1.603e-15	***
	pop × LD × TopBot	F(1,16) = 3.3300	0.0755
Diet stimulus	Population (pop: SF, CF)	F(1,16) = 18.4737	0.0001072	***
	Light and Dark (LD)	F(1,16) = 0.0261	0.872418
	Top vs Bottom arena (TopBot)	F(1,16) = 43.6593	6.627e-08	***
	pop × LD	F(1,16) = 9.8891	0.0031315	**
	pop × TopBot	F(1,16) = 30.9305	1.952e-06	***
	LD × TopBot	F(1,16) = 0.0684	0.794971
	pop × LD × TopBot	F(1,16) = 0.0013	0.971753
